# Supplementary material for: Effects of Food Changes on Intestinal Bacterial Diversity of Wintering Hooded Cranes (Grus monacha)
Source: Animals (Basel). 2021 Feb 7;11(2):433. doi: 10.3390/ani11020433 (PMC7915383; doi:10.3390/ani11020433)
Supplement: Supplementary file 1 [file animals-11-00433-s001.zip]

Archive with 3 entries (3 files):
- animals-1079179-supplementary-S1.pdf
- animals-1079179-supplementary-S2.pdf
- animals-1079179-supplementary-S3.pdf
